# Supplementary material for: Effective cerebello–cerebral connectivity during implicit and explicit social belief sequence learning using dynamic causal modeling
Source: Soc Cogn Affect Neurosci. 2022 Jul 7;18(1):nsac044. doi: 10.1093/scan/nsac044 (PMC9951265; doi:10.1093/scan/nsac044)
Supplement: nsac044_Supp [file nsac044_supp.zip]

Archive with 1 entries (1 files):
- scan-22-071-File006.pdf
